# Supplementary material for: DRUGPATH: The Drug Gene Pathway Meta-Database
Source: Int J Mol Sci. 2020 Apr 30;21(9):3171. doi: 10.3390/ijms21093171 (PMC7246871; doi:10.3390/ijms21093171)
Supplement: Supplementary file 1 [file ijms-21-03171-s001.zip]

Archive with 6 entries (6 files):
- Supplementary_File_1.txt
- __MACOSX/._Supplementary_File_1.txt
- Supplementary_File_2.txt
- __MACOSX/._Supplementary_File_2.txt
- Supplementary_File_3.txt
- __MACOSX/._Supplementary_File_3.txt
