# Supplementary material for: DRUGPATH: The Drug Gene Pathway Meta-Database
Source: Int J Mol Sci. 2020 Apr 30;21(9):3171. doi: 10.3390/ijms21093171 (PMC7246871; doi:10.3390/ijms21093171)
Supplement: Supplementary file 1 [file ijms-21-03171-s001.zip › Supplementary_File_1.txt]

METABOLISM
 Total Connections: 1024
 citalopram: 25.00%
 phenelzine: 75.00%

SIGNAL TRANSDUCTION
 Total Connections: 784
 citalopram: 64.29%
 phenelzine: 35.71%

NUCLEAR RECEPTORS META-PATHWAY
 Total Connections: 729
 citalopram: 29.63%
 phenelzine: 70.37%

CITALOPRAM ACTION PATHWAY
 Total Connections: 484
 citalopram: 40.91%
 phenelzine: 59.09%

METHADONE ACTION PATHWAY
 Total Connections: 400
 citalopram: 50.00%
 phenelzine: 50.00%

TYROSINE METABOLISM
 Total Connections: 361
 citalopram: 21.05%
 phenelzine: 78.95%

BIOLOGICAL OXIDATIONS
 Total Connections: 324
 citalopram: 16.67%
 phenelzine: 83.33%

FLUOXETINE ACTION PATHWAY
 Total Connections: 324
 citalopram: 55.56%
 phenelzine: 44.44%

IMIPRAMINE ACTION PATHWAY
 Total Connections: 324
 citalopram: 55.56%
 phenelzine: 44.44%

NEURONAL SYSTEM
 Total Connections: 289
 citalopram: 52.94%
 phenelzine: 47.06%

SUDDEN INFANT DEATH SYNDROME (SIDS) SUSCEPTIBILITY PATHWAYS
 Total Connections: 289
 citalopram: 41.18%
 phenelzine: 58.82%

CODEINE ACTION PATHWAY
 Total Connections: 256
 citalopram: 56.25%
 phenelzine: 43.75%

PHASE I - FUNCTIONALIZATION OF COMPOUNDS
 Total Connections: 256
 citalopram: 18.75%
 phenelzine: 81.25%

TRANSMISSION ACROSS CHEMICAL SYNAPSES
 Total Connections: 256
 citalopram: 50.00%
 phenelzine: 50.00%

LIDOCAINE (LOCAL ANAESTHETIC) ACTION PATHWAY
 Total Connections: 225
 citalopram: 53.33%
 phenelzine: 46.67%

TRYPTOPHAN DEGRADATION
 Total Connections: 225
 citalopram: 20.00%
 phenelzine: 80.00%

TRYPTOPHAN METABOLISM
 Total Connections: 225
 citalopram: 26.67%
 phenelzine: 73.33%

DESIPRAMINE ACTION PATHWAY
 Total Connections: 196
 citalopram: 57.14%
 phenelzine: 42.86%

NICOTINE ACTION PATHWAY
 Total Connections: 196
 citalopram: 50.00%
 phenelzine: 50.00%

SELECTIVE SEROTONIN REUPTAKE INHIBITOR PATHWAY, PHARMACODYNAMICS
 Total Connections: 196
 citalopram: 64.29%
 phenelzine: 35.71%

VENLAFAXINE METABOLISM PATHWAY
 Total Connections: 196
 citalopram: 50.00%
 phenelzine: 50.00%

3-METHYLTHIOFENTANYL ACTION PATHWAY
 Total Connections: 169
 citalopram: 53.85%
 phenelzine: 46.15%

ALFENTANIL ACTION PATHWAY
 Total Connections: 169
 citalopram: 53.85%
 phenelzine: 46.15%

ALVIMOPAN ACTION PATHWAY
 Total Connections: 169
 citalopram: 53.85%
 phenelzine: 46.15%

ANILERIDINE ACTION PATHWAY
 Total Connections: 169
 citalopram: 53.85%
 phenelzine: 46.15%

BENZOCAINE ACTION PATHWAY
 Total Connections: 169
 citalopram: 53.85%
 phenelzine: 46.15%

BUPIVACAINE ACTION PATHWAY
 Total Connections: 169
 citalopram: 53.85%
 phenelzine: 46.15%

BUPRENORPHINE ACTION PATHWAY
 Total Connections: 169
 citalopram: 53.85%
 phenelzine: 46.15%

CARFENTANIL ACTION PATHWAY
 Total Connections: 169
 citalopram: 53.85%
 phenelzine: 46.15%

CHLOROPROCAINE ACTION PATHWAY
 Total Connections: 169
 citalopram: 53.85%
 phenelzine: 46.15%

CITALOPRAM METABOLISM PATHWAY
 Total Connections: 169
 citalopram: 30.77%
 phenelzine: 69.23%

COCAINE ACTION PATHWAY
 Total Connections: 169
 citalopram: 53.85%
 phenelzine: 46.15%

DEZOCINE ACTION PATHWAY
 Total Connections: 169
 citalopram: 53.85%
 phenelzine: 46.15%

DIBUCAINE ACTION PATHWAY
 Total Connections: 169
 citalopram: 53.85%
 phenelzine: 46.15%

DIHYDROMORPHINE ACTION PATHWAY
 Total Connections: 169
 citalopram: 53.85%
 phenelzine: 46.15%

DIMETHYLTHIAMBUTENE ACTION PATHWAY
 Total Connections: 169
 citalopram: 53.85%
 phenelzine: 46.15%

DIPHENOXYLATE ACTION PATHWAY
 Total Connections: 169
 citalopram: 53.85%
 phenelzine: 46.15%

ESCITALOPRAM ACTION PATHWAY
 Total Connections: 169
 citalopram: 53.85%
 phenelzine: 46.15%

ETHYLMORPHINE ACTION PATHWAY
 Total Connections: 169
 citalopram: 53.85%
 phenelzine: 46.15%

FENTANYL ACTION PATHWAY
 Total Connections: 169
 citalopram: 53.85%
 phenelzine: 46.15%

HEROIN ACTION PATHWAY
 Total Connections: 169
 citalopram: 53.85%
 phenelzine: 46.15%

HYDROCODONE ACTION PATHWAY
 Total Connections: 169
 citalopram: 53.85%
 phenelzine: 46.15%

HYDROMORPHONE ACTION PATHWAY
 Total Connections: 169
 citalopram: 53.85%
 phenelzine: 46.15%

KETOBEMIDONE ACTION PATHWAY
 Total Connections: 169
 citalopram: 53.85%
 phenelzine: 46.15%

LEVALLORPHAN ACTION PATHWAY
 Total Connections: 169
 citalopram: 53.85%
 phenelzine: 46.15%

LEVOBUPIVACAINE ACTION PATHWAY
 Total Connections: 169
 citalopram: 53.85%
 phenelzine: 46.15%

LEVOMETHADYL ACETATE ACTION ACTION PATHWAY
 Total Connections: 169
 citalopram: 53.85%
 phenelzine: 46.15%

LEVORPHANOL ACTION PATHWAY
 Total Connections: 169
 citalopram: 53.85%
 phenelzine: 46.15%

MEPIVACAINE ACTION PATHWAY
 Total Connections: 169
 citalopram: 53.85%
 phenelzine: 46.15%

METHADYL ACETATE ACTION PATHWAY
 Total Connections: 169
 citalopram: 53.85%
 phenelzine: 46.15%

MORPHINE ACTION PATHWAY
 Total Connections: 169
 citalopram: 53.85%
 phenelzine: 46.15%

NALBUPHINE ACTION PATHWAY
 Total Connections: 169
 citalopram: 53.85%
 phenelzine: 46.15%

NALOXONE ACTION PATHWAY
 Total Connections: 169
 citalopram: 53.85%
 phenelzine: 46.15%

NALTREXONE ACTION PATHWAY
 Total Connections: 169
 citalopram: 53.85%
 phenelzine: 46.15%

OXYBUPROCAINE ACTION PATHWAY
 Total Connections: 169
 citalopram: 53.85%
 phenelzine: 46.15%

OXYCODONE ACTION PATHWAY
 Total Connections: 169
 citalopram: 53.85%
 phenelzine: 46.15%

OXYMORPHONE ACTION PATHWAY
 Total Connections: 169
 citalopram: 53.85%
 phenelzine: 46.15%

PENTAZOCINE ACTION PATHWAY
 Total Connections: 169
 citalopram: 53.85%
 phenelzine: 46.15%

PRILOCAINE ACTION PATHWAY
 Total Connections: 169
 citalopram: 53.85%
 phenelzine: 46.15%

PROCAINE ACTION PATHWAY
 Total Connections: 169
 citalopram: 53.85%
 phenelzine: 46.15%

PROPARACAINE ACTION PATHWAY
 Total Connections: 169
 citalopram: 53.85%
 phenelzine: 46.15%

PROPOXYPHENE ACTION PATHWAY
 Total Connections: 169
 citalopram: 53.85%
 phenelzine: 46.15%

REMIFENTANIL ACTION PATHWAY
 Total Connections: 169
 citalopram: 53.85%
 phenelzine: 46.15%

ROPIVACAINE ACTION PATHWAY
 Total Connections: 169
 citalopram: 53.85%
 phenelzine: 46.15%

SUFENTANIL ACTION PATHWAY
 Total Connections: 169
 citalopram: 53.85%
 phenelzine: 46.15%

TRAMADOL ACTION ACTION PATHWAY
 Total Connections: 169
 citalopram: 53.85%
 phenelzine: 46.15%

IMIPRAMINE METABOLISM PATHWAY
 Total Connections: 144
 citalopram: 50.00%
 phenelzine: 50.00%

NRF2 PATHWAY
 Total Connections: 144
 citalopram: 33.33%
 phenelzine: 66.67%

VENLAFAXINE PATHWAY, PHARMACOKINETICS
 Total Connections: 144
 citalopram: 50.00%
 phenelzine: 50.00%

CITALOPRAM PATHWAY, PHARMACOKINETICS
 Total Connections: 121
 citalopram: 54.55%
 phenelzine: 45.45%

GENE EXPRESSION (TRANSCRIPTION)
 Total Connections: 121
 citalopram: 9.09%
 phenelzine: 90.91%

LIVER STEATOSIS AOP
 Total Connections: 121
 citalopram: 27.27%
 phenelzine: 72.73%

MONOAMINE TRANSPORT
 Total Connections: 121
 citalopram: 36.36%
 phenelzine: 63.64%

NEUROTRANSMITTER CLEARANCE
 Total Connections: 121
 citalopram: 36.36%
 phenelzine: 63.64%

RNA POLYMERASE II TRANSCRIPTION
 Total Connections: 121
 citalopram: 9.09%
 phenelzine: 90.91%

CONSTITUTIVE ANDROSTANE RECEPTOR PATHWAY
 Total Connections: 100
 citalopram: 30.00%
 phenelzine: 70.00%

GENERIC TRANSCRIPTION PATHWAY
 Total Connections: 100
 citalopram: 10.00%
 phenelzine: 90.00%

METABOLISM OF LIPIDS
 Total Connections: 100
 citalopram: 30.00%
 phenelzine: 70.00%

PREGNANE X RECEPTOR PATHWAY
 Total Connections: 100
 citalopram: 30.00%
 phenelzine: 70.00%

TRANSPORT OF SMALL MOLECULES
 Total Connections: 100
 citalopram: 40.00%
 phenelzine: 60.00%

FLUOXETINE METABOLISM PATHWAY
 Total Connections: 81
 citalopram: 55.56%
 phenelzine: 44.44%

FLUOXETINE PATHWAY, PHARMACOKINETICS
 Total Connections: 81
 citalopram: 55.56%
 phenelzine: 44.44%

GLYCINE SERINE METABOLISM
 Total Connections: 81
 citalopram: 11.11%
 phenelzine: 88.89%

METAPATHWAY BIOTRANSFORMATION PHASE I AND II
 Total Connections: 81
 citalopram: 33.33%
 phenelzine: 66.67%

NUCLEAR RECEPTORS IN LIPID METABOLISM AND TOXICITY
 Total Connections: 81
 citalopram: 22.22%
 phenelzine: 77.78%

STATIN PATHWAY - GENERALIZED, PHARMACOKINETICS
 Total Connections: 81
 citalopram: 44.44%
 phenelzine: 55.56%

VITAMIN D RECEPTOR PATHWAY
 Total Connections: 81
 citalopram: 33.33%
 phenelzine: 66.67%

ATORVASTATIN/LOVASTATIN/SIMVASTATIN PATHWAY, PHARMACOKINETICS
 Total Connections: 64
 citalopram: 50.00%
 phenelzine: 50.00%

CYTOCHROME P450 - ARRANGED BY SUBSTRATE TYPE
 Total Connections: 64
 citalopram: 37.50%
 phenelzine: 62.50%

DESIPRAMINE METABOLISM PATHWAY
 Total Connections: 64
 citalopram: 50.00%
 phenelzine: 50.00%

ESR-MEDIATED SIGNALING
 Total Connections: 64
 citalopram: 12.50%
 phenelzine: 87.50%

GEFITINIB PATHWAY, PHARMACOKINETICS
 Total Connections: 64
 citalopram: 50.00%
 phenelzine: 50.00%

IMATINIB PATHWAY, PHARMACOKINETICS/PHARMACODYNAMICS
 Total Connections: 64
 citalopram: 50.00%
 phenelzine: 50.00%

OXIDATION BY CYTOCHROME P450
 Total Connections: 64
 citalopram: 37.50%
 phenelzine: 62.50%

SIGNALING BY NUCLEAR RECEPTORS
 Total Connections: 64
 citalopram: 12.50%
 phenelzine: 87.50%

SUPERPATHWAY OF TRYPTOPHAN UTILIZATION
 Total Connections: 64
 citalopram: 12.50%
 phenelzine: 87.50%

ACETAMINOPHEN METABOLISM PATHWAY
 Total Connections: 49
 citalopram: 42.86%
 phenelzine: 57.14%

ACETAMINOPHEN PATHWAY, PHARMACOKINETICS
 Total Connections: 49
 citalopram: 42.86%
 phenelzine: 57.14%

ALPHA-SYNUCLEIN SIGNALING
 Total Connections: 49
 citalopram: 28.57%
 phenelzine: 71.43%

AMINE COMPOUND SLC TRANSPORTERS
 Total Connections: 49
 citalopram: 42.86%
 phenelzine: 57.14%

ARACHIDONIC ACID METABOLISM
 Total Connections: 49
 citalopram: 42.86%
 phenelzine: 57.14%

CARBAMAZEPINE PATHWAY, PHARMACOKINETICS
 Total Connections: 49
 citalopram: 28.57%
 phenelzine: 71.43%

CLOPIDOGREL ACTION PATHWAY
 Total Connections: 49
 citalopram: 42.86%
 phenelzine: 57.14%

CLOPIDOGREL METABOLISM PATHWAY
 Total Connections: 49
 citalopram: 42.86%
 phenelzine: 57.14%

CLOPIDOGREL PATHWAY, PHARMACOKINETICS
 Total Connections: 49
 citalopram: 42.86%
 phenelzine: 57.14%

DRUG INDUCTION OF BILE ACID PATHWAY
 Total Connections: 49
 citalopram: 28.57%
 phenelzine: 71.43%

HIF-1-ALPHA TRANSCRIPTION FACTOR NETWORK
 Total Connections: 49
 citalopram: 42.86%
 phenelzine: 57.14%

INTRACELLULAR SIGNALING BY SECOND MESSENGERS
 Total Connections: 49
 citalopram: 28.57%
 phenelzine: 71.43%

MELATONIN METABOLISM AND EFFECTS
 Total Connections: 49
 citalopram: 42.86%
 phenelzine: 57.14%

METHADONE METABOLISM PATHWAY
 Total Connections: 49
 citalopram: 42.86%
 phenelzine: 57.14%

NA+/CL- DEPENDENT NEUROTRANSMITTER TRANSPORTERS
 Total Connections: 49
 citalopram: 42.86%
 phenelzine: 57.14%

PATHWAY_PA165986194 -NEED DELETE
 Total Connections: 49
 citalopram: 42.86%
 phenelzine: 57.14%

PHENYTOIN PATHWAY, PHARMACOKINETICS
 Total Connections: 49
 citalopram: 42.86%
 phenelzine: 57.14%

PIP3 ACTIVATES AKT SIGNALING
 Total Connections: 49
 citalopram: 28.57%
 phenelzine: 71.43%

SEROTONIN CLEARANCE FROM THE SYNAPTIC CLEFT
 Total Connections: 49
 citalopram: 28.57%
 phenelzine: 71.43%

SEROTONIN TRANSPORTER ACTIVITY
 Total Connections: 49
 citalopram: 28.57%
 phenelzine: 71.43%

SLC-MEDIATED TRANSMEMBRANE TRANSPORT
 Total Connections: 49
 citalopram: 42.86%
 phenelzine: 57.14%

TAMOXIFEN METABOLISM
 Total Connections: 49
 citalopram: 42.86%
 phenelzine: 57.14%

TAMOXIFEN PATHWAY, PHARMACOKINETICS
 Total Connections: 49
 citalopram: 42.86%
 phenelzine: 57.14%

TAXANE PATHWAY, PHARMACOKINETICS
 Total Connections: 49
 citalopram: 28.57%
 phenelzine: 71.43%

TRANSPORT OF BILE SALTS AND ORGANIC ACIDS, METAL IONS AND AMINE COMPOUNDS
 Total Connections: 49
 citalopram: 42.86%
 phenelzine: 57.14%

WARFARIN PATHWAY, PHARMACOKINETICS
 Total Connections: 49
 citalopram: 42.86%
 phenelzine: 57.14%

XENOBIOTICS
 Total Connections: 49
 citalopram: 42.86%
 phenelzine: 57.14%

CARBAMAZEPINE METABOLISM PATHWAY
 Total Connections: 36
 citalopram: 33.33%
 phenelzine: 66.67%

CELLULAR RESPONSES TO EXTERNAL STIMULI
 Total Connections: 36
 citalopram: 33.33%
 phenelzine: 66.67%

CELLULAR RESPONSES TO STRESS
 Total Connections: 36
 citalopram: 33.33%
 phenelzine: 66.67%

CODEINE AND MORPHINE METABOLISM
 Total Connections: 36
 citalopram: 50.00%
 phenelzine: 50.00%

CYCLOPHOSPHAMIDE ACTION PATHWAY
 Total Connections: 36
 citalopram: 33.33%
 phenelzine: 66.67%

CYCLOPHOSPHAMIDE METABOLISM PATHWAY
 Total Connections: 36
 citalopram: 33.33%
 phenelzine: 66.67%

CYCLOPHOSPHAMIDE PATHWAY, PHARMACOKINETICS
 Total Connections: 36
 citalopram: 33.33%
 phenelzine: 66.67%

DOPAMINE CLEARANCE FROM THE SYNAPTIC CLEFT
 Total Connections: 36
 citalopram: 16.67%
 phenelzine: 83.33%

ERLOTINIB PATHWAY, PHARMACOKINETICS
 Total Connections: 36
 citalopram: 33.33%
 phenelzine: 66.67%

ETOPOSIDE PATHWAY, PHARMACOKINETICS/PHARMACODYNAMICS
 Total Connections: 36
 citalopram: 33.33%
 phenelzine: 66.67%

FATTY ACID METABOLISM
 Total Connections: 36
 citalopram: 50.00%
 phenelzine: 50.00%

FLUVASTATIN PATHWAY, PHARMACOKINETICS
 Total Connections: 36
 citalopram: 50.00%
 phenelzine: 50.00%

FOCAL ADHESION-PI3K-AKT-MTOR-SIGNALING PATHWAY
 Total Connections: 36
 citalopram: 66.67%
 phenelzine: 33.33%

IBUPROFEN ACTION PATHWAY
 Total Connections: 36
 citalopram: 33.33%
 phenelzine: 66.67%

IMMUNE SYSTEM
 Total Connections: 36
 citalopram: 16.67%
 phenelzine: 83.33%

MYCOPHENOLIC ACID METABOLISM PATHWAY
 Total Connections: 36
 citalopram: 33.33%
 phenelzine: 66.67%

MYCOPHENOLIC ACID PATHWAY, PHARMACOKINETICS
 Total Connections: 36
 citalopram: 33.33%
 phenelzine: 66.67%

PROTON PUMP INHIBITOR PATHWAY, PHARMACOKINETICS
 Total Connections: 36
 citalopram: 50.00%
 phenelzine: 50.00%

REGULATION OF NUCLEAR SMAD2/3 SIGNALING
 Total Connections: 36
 citalopram: 33.33%
 phenelzine: 66.67%

SELECTIVE SEROTONIN REUPTAKE INHIBITORS LEAD TO SEVERAL ADVERSE OUTCOMES
 Total Connections: 36
 citalopram: 66.67%
 phenelzine: 33.33%

SYMPATHETIC NERVE PATHWAY (NEUROEFFECTOR JUNCTION)
 Total Connections: 36
 citalopram: 66.67%
 phenelzine: 33.33%

ADIPOGENESIS
 Total Connections: 25
 citalopram: 40.00%
 phenelzine: 60.00%

ANDROGEN AND ESTROGEN BIOSYNTHESIS AND METABOLISM
 Total Connections: 25
 citalopram: 40.00%
 phenelzine: 60.00%

ANDROGEN RECEPTOR SIGNALING PATHWAY
 Total Connections: 25
 citalopram: 40.00%
 phenelzine: 60.00%

ANDROGENRECEPTOR
 Total Connections: 25
 citalopram: 40.00%
 phenelzine: 60.00%

BENZODIAZEPINE PATHWAY, PHARMACOKINETICS
 Total Connections: 25
 citalopram: 60.00%
 phenelzine: 40.00%

C21-STEROID HORMONE BIOSYNTHESIS AND METABOLISM
 Total Connections: 25
 citalopram: 40.00%
 phenelzine: 60.00%

CELECOXIB ACTION PATHWAY
 Total Connections: 25
 citalopram: 40.00%
 phenelzine: 60.00%

CLOMIPRAMINE METABOLISM PATHWAY
 Total Connections: 25
 citalopram: 60.00%
 phenelzine: 40.00%

CLOMIPRAMINE PATHWAY, PHARMACOKINETICS
 Total Connections: 25
 citalopram: 60.00%
 phenelzine: 40.00%

CODEINE AND MORPHINE PATHWAY, PHARMACOKINETICS
 Total Connections: 25
 citalopram: 60.00%
 phenelzine: 40.00%

CYP2E1 REACTIONS
 Total Connections: 25
 citalopram: 40.00%
 phenelzine: 60.00%

CYTOKINE SIGNALING IN IMMUNE SYSTEM
 Total Connections: 25
 citalopram: 20.00%
 phenelzine: 80.00%

DISEASE
 Total Connections: 25
 citalopram: 40.00%
 phenelzine: 60.00%

DOXEPIN METABOLISM PATHWAY
 Total Connections: 25
 citalopram: 60.00%
 phenelzine: 40.00%

DOXEPIN PATHWAY, PHARMACOKINETICS
 Total Connections: 25
 citalopram: 60.00%
 phenelzine: 40.00%

GASTRIN
 Total Connections: 25
 citalopram: 40.00%
 phenelzine: 60.00%

GLUCOCORTICOID RECEPTOR REGULATORY NETWORK
 Total Connections: 25
 citalopram: 60.00%
 phenelzine: 40.00%

IBUPROFEN METABOLISM PATHWAY
 Total Connections: 25
 citalopram: 40.00%
 phenelzine: 60.00%

IBUPROFEN PATHWAY, PHARMACOKINETICS
 Total Connections: 25
 citalopram: 40.00%
 phenelzine: 60.00%

IMIPRAMINE/DESIPRAMINE PATHWAY, PHARMACOKINETICS
 Total Connections: 25
 citalopram: 60.00%
 phenelzine: 40.00%

IRINOTECAN ACTION PATHWAY
 Total Connections: 25
 citalopram: 40.00%
 phenelzine: 60.00%

IRINOTECAN METABOLISM PATHWAY
 Total Connections: 25
 citalopram: 40.00%
 phenelzine: 60.00%

IRINOTECAN PATHWAY, PHARMACOKINETICS
 Total Connections: 25
 citalopram: 40.00%
 phenelzine: 60.00%

JAK-STAT
 Total Connections: 25
 citalopram: 40.00%
 phenelzine: 60.00%

LEUKOTRIENE METABOLISM
 Total Connections: 25
 citalopram: 40.00%
 phenelzine: 60.00%

LINOLEATE METABOLISM
 Total Connections: 25
 citalopram: 40.00%
 phenelzine: 60.00%

METABOLISM OF AMINO ACIDS AND DERIVATIVES
 Total Connections: 25
 citalopram: 20.00%
 phenelzine: 80.00%

MYOMETRIAL RELAXATION AND CONTRACTION PATHWAYS
 Total Connections: 25
 citalopram: 40.00%
 phenelzine: 60.00%

NEUROTRANSMITTER RELEASE CYCLE
 Total Connections: 25
 citalopram: 20.00%
 phenelzine: 80.00%

PHENYTOIN (ANTIARRHYTHMIC) ACTION PATHWAY
 Total Connections: 25
 citalopram: 60.00%
 phenelzine: 40.00%

PI3K-AKT SIGNALING PATHWAY
 Total Connections: 25
 citalopram: 80.00%
 phenelzine: 20.00%

SENESCENCE AND AUTOPHAGY IN CANCER
 Total Connections: 25
 citalopram: 40.00%
 phenelzine: 60.00%

SUPERPATHWAY OF MELATONIN DEGRADATION
 Total Connections: 25
 citalopram: 20.00%
 phenelzine: 80.00%

TAMOXIFEN ACTION PATHWAY
 Total Connections: 25
 citalopram: 40.00%
 phenelzine: 60.00%

TAMOXIFEN METABOLISM PATHWAY
 Total Connections: 25
 citalopram: 40.00%
 phenelzine: 60.00%

TGF_BETA_RECEPTOR
 Total Connections: 25
 citalopram: 20.00%
 phenelzine: 80.00%

TNFALPHA
 Total Connections: 25
 citalopram: 60.00%
 phenelzine: 40.00%

TRAMADOL METABOLISM PATHWAY
 Total Connections: 25
 citalopram: 60.00%
 phenelzine: 40.00%

TRAMADOL PHARMACOKINETICS
 Total Connections: 25
 citalopram: 60.00%
 phenelzine: 40.00%

VEGFA-VEGFR2 SIGNALING PATHWAY
 Total Connections: 25
 citalopram: 40.00%
 phenelzine: 60.00%

XENOBIOTICS METABOLISM
 Total Connections: 25
 citalopram: 40.00%
 phenelzine: 60.00%

ZIDOVUDINE PATHWAY, PHARMACOKINETICS/PHARMACODYNAMICS
 Total Connections: 25
 citalopram: 40.00%
 phenelzine: 60.00%

3-PHOSPHOGLYCERATE DEHYDROGENASE DEFICIENCY
 Total Connections: 16
 citalopram: 25.00%
 phenelzine: 75.00%

ABACAVIR TRANSMEMBRANE TRANSPORT
 Total Connections: 16
 citalopram: 50.00%
 phenelzine: 50.00%

ABACAVIR TRANSPORT AND METABOLISM
 Total Connections: 16
 citalopram: 50.00%
 phenelzine: 50.00%

AGRIN IN POSTSYNAPTIC DIFFERENTIATION
 Total Connections: 16
 citalopram: 50.00%
 phenelzine: 50.00%

ALLOGRAFT REJECTION
 Total Connections: 16
 citalopram: 25.00%
 phenelzine: 75.00%

ANGIOPOIETIN LIKE PROTEIN 8 REGULATORY PATHWAY
 Total Connections: 16
 citalopram: 50.00%
 phenelzine: 50.00%

AP-1 TRANSCRIPTION FACTOR NETWORK
 Total Connections: 16
 citalopram: 25.00%
 phenelzine: 75.00%

ATF-2 TRANSCRIPTION FACTOR NETWORK
 Total Connections: 16
 citalopram: 25.00%
 phenelzine: 75.00%

BIOSYNTHESIS OF DHA-DERIVED SPMS
 Total Connections: 16
 citalopram: 50.00%
 phenelzine: 50.00%

BIOSYNTHESIS OF MARESIN-LIKE SPMS
 Total Connections: 16
 citalopram: 50.00%
 phenelzine: 50.00%

BIOSYNTHESIS OF MARESINS
 Total Connections: 16
 citalopram: 50.00%
 phenelzine: 50.00%

BIOSYNTHESIS OF SPECIALIZED PRORESOLVING MEDIATORS (SPMS)
 Total Connections: 16
 citalopram: 50.00%
 phenelzine: 50.00%

BRAIN-DERIVED NEUROTROPHIC FACTOR (BDNF) SIGNALING PATHWAY
 Total Connections: 16
 citalopram: 75.00%
 phenelzine: 25.00%

CANNABINOID RECEPTOR SIGNALING
 Total Connections: 16
 citalopram: 50.00%
 phenelzine: 50.00%

CORTICOTROPIN-RELEASING HORMONE SIGNALING PATHWAY
 Total Connections: 16
 citalopram: 50.00%
 phenelzine: 50.00%

DIHYDROPYRIMIDINE DEHYDROGENASE DEFICIENCY (DHPD)
 Total Connections: 16
 citalopram: 25.00%
 phenelzine: 75.00%

DIMETHYLGLYCINE DEHYDROGENASE DEFICIENCY
 Total Connections: 16
 citalopram: 25.00%
 phenelzine: 75.00%

DIRECT P53 EFFECTORS
 Total Connections: 16
 citalopram: 25.00%
 phenelzine: 75.00%

DISEASES OF SIGNAL TRANSDUCTION
 Total Connections: 16
 citalopram: 50.00%
 phenelzine: 50.00%

EGFR1
 Total Connections: 16
 citalopram: 50.00%
 phenelzine: 50.00%

ESTROGEN SIGNALING PATHWAY
 Total Connections: 16
 citalopram: 25.00%
 phenelzine: 75.00%

ETOPOSIDE ACTION PATHWAY
 Total Connections: 16
 citalopram: 50.00%
 phenelzine: 50.00%

ETOPOSIDE METABOLISM PATHWAY
 Total Connections: 16
 citalopram: 50.00%
 phenelzine: 50.00%

FARNESOID X RECEPTOR PATHWAY
 Total Connections: 16
 citalopram: 50.00%
 phenelzine: 50.00%

GHRELIN
 Total Connections: 16
 citalopram: 75.00%
 phenelzine: 25.00%

GLYCINE AND SERINE METABOLISM
 Total Connections: 16
 citalopram: 25.00%
 phenelzine: 75.00%

HEMOSTASIS
 Total Connections: 16
 citalopram: 50.00%
 phenelzine: 50.00%

HYPERGLYCINEMIA, NON-KETOTIC
 Total Connections: 16
 citalopram: 25.00%
 phenelzine: 75.00%

IFOSFAMIDE ACTION PATHWAY
 Total Connections: 16
 citalopram: 25.00%
 phenelzine: 75.00%

IFOSFAMIDE METABOLISM PATHWAY
 Total Connections: 16
 citalopram: 25.00%
 phenelzine: 75.00%

IFOSFAMIDE PATHWAY, PHARMACOKINETICS
 Total Connections: 16
 citalopram: 25.00%
 phenelzine: 75.00%

INTEGRATED BREAST CANCER PATHWAY
 Total Connections: 16
 citalopram: 25.00%
 phenelzine: 75.00%

JAK STAT PATHWAY AND REGULATION
 Total Connections: 16
 citalopram: 50.00%
 phenelzine: 50.00%

LAMIVUDINE METABOLISM PATHWAY
 Total Connections: 16
 citalopram: 50.00%
 phenelzine: 50.00%

LAMIVUDINE PATHWAY, PHARMACOKINETICS/PHARMACODYNAMICS
 Total Connections: 16
 citalopram: 50.00%
 phenelzine: 50.00%

LEPTIN SIGNALING PATHWAY
 Total Connections: 16
 citalopram: 50.00%
 phenelzine: 50.00%

NEVIRAPINE METABOLISM PATHWAY
 Total Connections: 16
 citalopram: 50.00%
 phenelzine: 50.00%

NEVIRAPINE PATHWAY, PHARMACOKINETICS
 Total Connections: 16
 citalopram: 50.00%
 phenelzine: 50.00%

NON KETOTIC HYPERGLYCINEMIA
 Total Connections: 16
 citalopram: 25.00%
 phenelzine: 75.00%

NOREPINEPHRINE NEUROTRANSMITTER RELEASE CYCLE
 Total Connections: 16
 citalopram: 25.00%
 phenelzine: 75.00%

OXIDATIVE STRESS INDUCED GENE EXPRESSION VIA NRF2
 Total Connections: 16
 citalopram: 25.00%
 phenelzine: 75.00%

PI3K/AKT SIGNALING IN CANCER
 Total Connections: 16
 citalopram: 50.00%
 phenelzine: 50.00%

SARCOSINEMIA
 Total Connections: 16
 citalopram: 25.00%
 phenelzine: 75.00%

SORAFENIB METABOLISM PATHWAY
 Total Connections: 16
 citalopram: 25.00%
 phenelzine: 75.00%

SORAFENIB PHARMACOKINETICS
 Total Connections: 16
 citalopram: 25.00%
 phenelzine: 75.00%

SYNAPTIC VESICLE PATHWAY
 Total Connections: 16
 citalopram: 50.00%
 phenelzine: 50.00%

TACROLIMUS/CYCLOSPORINE PATHWAY, PHARMACOKINETICS
 Total Connections: 16
 citalopram: 50.00%
 phenelzine: 50.00%

TGF-BETA RECEPTOR SIGNALING
 Total Connections: 16
 citalopram: 25.00%
 phenelzine: 75.00%

VINBLASTINE ACTION PATHWAY
 Total Connections: 16
 citalopram: 50.00%
 phenelzine: 50.00%

VINKA ALKALOID PATHWAY, PHARMACOKINETICS
 Total Connections: 16
 citalopram: 50.00%
 phenelzine: 50.00%

VINORELBINE ACTION PATHWAY
 Total Connections: 16
 citalopram: 50.00%
 phenelzine: 50.00%

ANDROGEN RECEPTOR NETWORK IN PROSTATE CANCER
 Total Connections: 9
 citalopram: 33.33%
 phenelzine: 66.67%

ANTI-DIABETIC DRUG REPAGLINIDE PATHWAY, PHARMACOKINETICS
 Total Connections: 9
 citalopram: 33.33%
 phenelzine: 66.67%

ARTEMISININ AND DERIVATIVES PATHWAY, PHARMACOKINETICS
 Total Connections: 9
 citalopram: 33.33%
 phenelzine: 66.67%

B CELL RECEPTOR SIGNALING PATHWAY
 Total Connections: 9
 citalopram: 66.67%
 phenelzine: 33.33%

BCR
 Total Connections: 9
 citalopram: 66.67%
 phenelzine: 33.33%

CAFFEINE METABOLISM
 Total Connections: 9
 citalopram: 33.33%
 phenelzine: 66.67%

CAFFEINE PATHWAY, PHARMACOKINETICS
 Total Connections: 9
 citalopram: 33.33%
 phenelzine: 66.67%

CELECOXIB METABOLISM PATHWAY
 Total Connections: 9
 citalopram: 66.67%
 phenelzine: 33.33%

CELECOXIB PATHWAY, PHARMACOKINETICS
 Total Connections: 9
 citalopram: 66.67%
 phenelzine: 33.33%

CODEINE METABOLISM PATHWAY
 Total Connections: 9
 citalopram: 66.67%
 phenelzine: 33.33%

COPPER HOMEOSTASIS
 Total Connections: 9
 citalopram: 33.33%
 phenelzine: 66.67%

DEVELOPMENTAL BIOLOGY
 Total Connections: 9
 citalopram: 66.67%
 phenelzine: 33.33%

DOCETAXEL ACTION PATHWAY
 Total Connections: 9
 citalopram: 33.33%
 phenelzine: 66.67%

DOPAMINERGIC NEUROGENESIS
 Total Connections: 9
 citalopram: 33.33%
 phenelzine: 66.67%

DOXORUBICIN METABOLISM PATHWAY
 Total Connections: 9
 citalopram: 33.33%
 phenelzine: 66.67%

DOXORUBICIN PATHWAY (CANCER CELL), PHARMACODYNAMICS
 Total Connections: 9
 citalopram: 33.33%
 phenelzine: 66.67%

DOXORUBICIN PATHWAY, PHARMACOKINETICS
 Total Connections: 9
 citalopram: 33.33%
 phenelzine: 66.67%

E2F TRANSCRIPTION FACTOR NETWORK
 Total Connections: 9
 citalopram: 33.33%
 phenelzine: 66.67%

EGF-CORE
 Total Connections: 9
 citalopram: 66.67%
 phenelzine: 33.33%

EGF-EGFR SIGNALING PATHWAY
 Total Connections: 9
 citalopram: 33.33%
 phenelzine: 66.67%

ENERGY METABOLISM
 Total Connections: 9
 citalopram: 66.67%
 phenelzine: 33.33%

ERBB1 DOWNSTREAM SIGNALING
 Total Connections: 9
 citalopram: 33.33%
 phenelzine: 66.67%

ERLOTINIB ACTION PATHWAY
 Total Connections: 9
 citalopram: 33.33%
 phenelzine: 66.67%

ESC PLURIPOTENCY PATHWAYS
 Total Connections: 9
 citalopram: 33.33%
 phenelzine: 66.67%

EXTRACELLULAR MATRIX ORGANIZATION
 Total Connections: 9
 citalopram: 33.33%
 phenelzine: 66.67%

FATTY ACID OMEGA OXIDATION
 Total Connections: 9
 citalopram: 66.67%
 phenelzine: 33.33%

FOCAL ADHESION
 Total Connections: 9
 citalopram: 33.33%
 phenelzine: 66.67%

FOLATE METABOLISM
 Total Connections: 9
 citalopram: 66.67%
 phenelzine: 33.33%

HIF-2-ALPHA TRANSCRIPTION FACTOR NETWORK
 Total Connections: 9
 citalopram: 33.33%
 phenelzine: 66.67%

IMATINIB AND CHRONIC MYELOID LEUKEMIA
 Total Connections: 9
 citalopram: 33.33%
 phenelzine: 66.67%

INNATE IMMUNE SYSTEM
 Total Connections: 9
 citalopram: 33.33%
 phenelzine: 66.67%

INTEGRIN-LINKED KINASE SIGNALING
 Total Connections: 9
 citalopram: 66.67%
 phenelzine: 33.33%

IRINOTECAN PATHWAY
 Total Connections: 9
 citalopram: 33.33%
 phenelzine: 66.67%

IRINOTECAN PATHWAY, PHARMACODYNAMICS
 Total Connections: 9
 citalopram: 33.33%
 phenelzine: 66.67%

LEPTIN
 Total Connections: 9
 citalopram: 33.33%
 phenelzine: 66.67%

LIDOCAINE (ANTIARRHYTHMIC) ACTION PATHWAY
 Total Connections: 9
 citalopram: 66.67%
 phenelzine: 33.33%

LIVER X RECEPTOR PATHWAY
 Total Connections: 9
 citalopram: 33.33%
 phenelzine: 66.67%

LKB1 SIGNALING EVENTS
 Total Connections: 9
 citalopram: 66.67%
 phenelzine: 33.33%

MAPKINASE SIGNALING PATHWAY
 Total Connections: 9
 citalopram: 33.33%
 phenelzine: 66.67%

MECP2 AND ASSOCIATED RETT SYNDROME
 Total Connections: 9
 citalopram: 66.67%
 phenelzine: 33.33%

METFORMIN PATHWAY, PHARMACODYNAMIC
 Total Connections: 9
 citalopram: 33.33%
 phenelzine: 66.67%

METHOTREXATE PATHWAY (BRAIN CELL), PHARMACOKINETICS
 Total Connections: 9
 citalopram: 33.33%
 phenelzine: 66.67%

METHOTREXATE PATHWAY, PHARMACOKINETICS
 Total Connections: 9
 citalopram: 33.33%
 phenelzine: 66.67%

MYCOPHENOLIC ACID PATHWAY, PHARMACOKINETICS/PHARMACODYNAMICS
 Total Connections: 9
 citalopram: 33.33%
 phenelzine: 66.67%

NO-CGMP-PKG MEDIATED NEUROPROTECTION
 Total Connections: 9
 citalopram: 33.33%
 phenelzine: 66.67%

PACLITAXEL ACTION PATHWAY
 Total Connections: 9
 citalopram: 33.33%
 phenelzine: 66.67%

PARKINSONS DISEASE PATHWAY
 Total Connections: 9
 citalopram: 33.33%
 phenelzine: 66.67%

PRAVASTATIN PATHWAY, PHARMACOKINETICS
 Total Connections: 9
 citalopram: 33.33%
 phenelzine: 66.67%

PROLACTIN
 Total Connections: 9
 citalopram: 33.33%
 phenelzine: 66.67%

REGULATION OF ANDROGEN RECEPTOR ACTIVITY
 Total Connections: 9
 citalopram: 33.33%
 phenelzine: 66.67%

RETINOL METABOLISM
 Total Connections: 9
 citalopram: 33.33%
 phenelzine: 66.67%

SELENIUM MICRONUTRIENT NETWORK
 Total Connections: 9
 citalopram: 66.67%
 phenelzine: 33.33%

SIGNALING BY INTERLEUKINS
 Total Connections: 9
 citalopram: 33.33%
 phenelzine: 66.67%

SIGNALING BY RECEPTOR TYROSINE KINASES
 Total Connections: 9
 citalopram: 33.33%
 phenelzine: 66.67%

SIGNALING MEDIATED BY P38-ALPHA AND P38-BETA
 Total Connections: 9
 citalopram: 33.33%
 phenelzine: 66.67%

STEROL REGULATORY ELEMENT-BINDING PROTEINS (SREBP) SIGNALLING
 Total Connections: 9
 citalopram: 33.33%
 phenelzine: 66.67%

SYNTHESIS OF (16-20)-HYDROXYEICOSATETRAENOIC ACIDS (HETE)
 Total Connections: 9
 citalopram: 33.33%
 phenelzine: 66.67%

SYNTHESIS OF EPOXY (EET) AND DIHYDROXYEICOSATRIENOIC ACIDS (DHET)
 Total Connections: 9
 citalopram: 33.33%
 phenelzine: 66.67%

T-CELL ANTIGEN RECEPTOR (TCR) PATHWAY DURING STAPHYLOCOCCUS AUREUS INFECTION
 Total Connections: 9
 citalopram: 33.33%
 phenelzine: 66.67%

T-CELL ANTIGEN RECEPTOR (TCR) SIGNALING PATHWAY
 Total Connections: 9
 citalopram: 33.33%
 phenelzine: 66.67%

TGF-CORE
 Total Connections: 9
 citalopram: 66.67%
 phenelzine: 33.33%

TNF ALPHA SIGNALING PATHWAY
 Total Connections: 9
 citalopram: 33.33%
 phenelzine: 66.67%

TNF RELATED WEAK INDUCER OF APOPTOSIS (TWEAK) SIGNALING PATHWAY
 Total Connections: 9
 citalopram: 33.33%
 phenelzine: 66.67%

TRANSCRIPTION FACTOR REGULATION IN ADIPOGENESIS
 Total Connections: 9
 citalopram: 33.33%
 phenelzine: 66.67%

TRANSCRIPTIONAL REGULATION BY RUNX2
 Total Connections: 9
 citalopram: 33.33%
 phenelzine: 66.67%

VALIDATED TRANSCRIPTIONAL TARGETS OF DELTANP63 ISOFORMS
 Total Connections: 9
 citalopram: 33.33%
 phenelzine: 66.67%

VITAMIN A DEFICIENCY
 Total Connections: 9
 citalopram: 33.33%
 phenelzine: 66.67%

WNT
 Total Connections: 9
 citalopram: 33.33%
 phenelzine: 66.67%

WNT SIGNALING PATHWAY
 Total Connections: 9
 citalopram: 33.33%
 phenelzine: 66.67%

WNT-CORE
 Total Connections: 9
 citalopram: 66.67%
 phenelzine: 33.33%

ABC-FAMILY PROTEINS MEDIATED TRANSPORT
 Total Connections: 4
 citalopram: 50.00%
 phenelzine: 50.00%

AFLATOXIN ACTIVATION AND DETOXIFICATION
 Total Connections: 4
 citalopram: 50.00%
 phenelzine: 50.00%

AFLATOXIN B1 METABOLISM
 Total Connections: 4
 citalopram: 50.00%
 phenelzine: 50.00%

ALZHEIMERS DISEASE
 Total Connections: 4
 citalopram: 50.00%
 phenelzine: 50.00%

ANTI-DIABETIC DRUG NATEGLINIDE PATHWAY, PHARMACOKINETICS
 Total Connections: 4
 citalopram: 50.00%
 phenelzine: 50.00%

ARTEMETHER METABOLISM PATHWAY
 Total Connections: 4
 citalopram: 50.00%
 phenelzine: 50.00%

ASSOCIATION BETWEEN PHYSICO-CHEMICAL FEATURES AND TOXICITY ASSOCIATED PATHWAYS
 Total Connections: 4
 citalopram: 50.00%
 phenelzine: 50.00%

ATM SIGNALING PATHWAY
 Total Connections: 4
 citalopram: 50.00%
 phenelzine: 50.00%

BENZO(A)PYRENE METABOLISM
 Total Connections: 4
 citalopram: 50.00%
 phenelzine: 50.00%

BILE ACID BIOSYNTHESIS
 Total Connections: 4
 citalopram: 50.00%
 phenelzine: 50.00%

CALCIUM SIGNALING BY HBX OF HEPATITIS B VIRUS
 Total Connections: 4
 citalopram: 50.00%
 phenelzine: 50.00%

CARDIAC HYPERTROPHIC RESPONSE
 Total Connections: 4
 citalopram: 50.00%
 phenelzine: 50.00%

CDC42 SIGNALING EVENTS
 Total Connections: 4
 citalopram: 50.00%
 phenelzine: 50.00%

CHROMOSOMAL AND MICROSATELLITE INSTABILITY IN COLORECTAL CANCER
 Total Connections: 4
 citalopram: 50.00%
 phenelzine: 50.00%

COCAINE METABOLISM
 Total Connections: 4
 citalopram: 50.00%
 phenelzine: 50.00%

COMPLEMENT AND COAGULATION CASCADES
 Total Connections: 4
 citalopram: 50.00%
 phenelzine: 50.00%

DENGUE-2 INTERACTIONS WITH COMPLEMENT AND COAGULATION CASCADES
 Total Connections: 4
 citalopram: 50.00%
 phenelzine: 50.00%

DISSOLUTION OF FIBRIN CLOT
 Total Connections: 4
 citalopram: 50.00%
 phenelzine: 50.00%

DNA DAMAGE RESPONSE (ONLY ATM DEPENDENT)
 Total Connections: 4
 citalopram: 50.00%
 phenelzine: 50.00%

ERBB SIGNALING PATHWAY
 Total Connections: 4
 citalopram: 50.00%
 phenelzine: 50.00%

ERYTHROPOIETIN MEDIATED NEUROPROTECTION THROUGH NF-KB
 Total Connections: 4
 citalopram: 50.00%
 phenelzine: 50.00%

ESTROGEN METABOLISM
 Total Connections: 4
 citalopram: 50.00%
 phenelzine: 50.00%

FATTY ACIDS
 Total Connections: 4
 citalopram: 50.00%
 phenelzine: 50.00%

FELBAMATE METABOLISM
 Total Connections: 4
 citalopram: 50.00%
 phenelzine: 50.00%

FELBAMATE METABOLISM PATHWAY
 Total Connections: 4
 citalopram: 50.00%
 phenelzine: 50.00%

FOXA2 AND FOXA3 TRANSCRIPTION FACTOR NETWORKS
 Total Connections: 4
 citalopram: 50.00%
 phenelzine: 50.00%

G1 TO S CELL CYCLE CONTROL
 Total Connections: 4
 citalopram: 50.00%
 phenelzine: 50.00%

HEMATOPOIETIC STEM CELL DIFFERENTIATION
 Total Connections: 4
 citalopram: 50.00%
 phenelzine: 50.00%

HSP90 CHAPERONE CYCLE FOR STEROID HORMONE RECEPTORS (SHR)
 Total Connections: 4
 citalopram: 50.00%
 phenelzine: 50.00%

HUMAN CYTOMEGALOVIRUS AND MAP KINASE PATHWAYS
 Total Connections: 4
 citalopram: 50.00%
 phenelzine: 50.00%

HUMAN THYROID STIMULATING HORMONE (TSH) SIGNALING PATHWAY
 Total Connections: 4
 citalopram: 50.00%
 phenelzine: 50.00%

HYPOXIA AND P53 IN THE CARDIOVASCULAR SYSTEM
 Total Connections: 4
 citalopram: 50.00%
 phenelzine: 50.00%

HYPOXIA-INDUCIBLE FACTOR IN THE CARDIVASCULAR SYSTEM
 Total Connections: 4
 citalopram: 50.00%
 phenelzine: 50.00%

IL-5 SIGNALING PATHWAY
 Total Connections: 4
 citalopram: 50.00%
 phenelzine: 50.00%

IL17 SIGNALING PATHWAY
 Total Connections: 4
 citalopram: 50.00%
 phenelzine: 50.00%

IL2
 Total Connections: 4
 citalopram: 50.00%
 phenelzine: 50.00%

IL5
 Total Connections: 4
 citalopram: 50.00%
 phenelzine: 50.00%

IL6
 Total Connections: 4
 citalopram: 50.00%
 phenelzine: 50.00%

INSULIN SIGNALING
 Total Connections: 4
 citalopram: 50.00%
 phenelzine: 50.00%

INTERLEUKIN-17 SIGNALING
 Total Connections: 4
 citalopram: 50.00%
 phenelzine: 50.00%

INTRACELLULAR SIGNALLING THROUGH ADENOSINE RECEPTOR A2A AND ADENOSINE
 Total Connections: 4
 citalopram: 50.00%
 phenelzine: 50.00%

INTRACELLULAR SIGNALLING THROUGH ADENOSINE RECEPTOR A2B AND ADENOSINE
 Total Connections: 4
 citalopram: 50.00%
 phenelzine: 50.00%

KITRECEPTOR
 Total Connections: 4
 citalopram: 50.00%
 phenelzine: 50.00%

LIDOCAINE (LOCAL ANAESTHETIC) METABOLISM PATHWAY
 Total Connections: 4
 citalopram: 50.00%
 phenelzine: 50.00%

LIDOCAINE METABOLISM
 Total Connections: 4
 citalopram: 50.00%
 phenelzine: 50.00%

LNCRNA-MEDIATED MECHANISMS OF THERAPEUTIC RESISTANCE
 Total Connections: 4
 citalopram: 50.00%
 phenelzine: 50.00%

LOSARTAN PATHWAY, PHARMACOKINETICS
 Total Connections: 4
 citalopram: 50.00%
 phenelzine: 50.00%

LPA RECEPTOR MEDIATED EVENTS
 Total Connections: 4
 citalopram: 50.00%
 phenelzine: 50.00%

MAP KINASE ACTIVATION
 Total Connections: 4
 citalopram: 50.00%
 phenelzine: 50.00%

MAPK TARGETS/ NUCLEAR EVENTS MEDIATED BY MAP KINASES
 Total Connections: 4
 citalopram: 50.00%
 phenelzine: 50.00%

MELATONIN DEGRADATION I
 Total Connections: 4
 citalopram: 50.00%
 phenelzine: 50.00%

MFAP5-MEDIATED OVARIAN CANCER CELL MOTILITY AND INVASIVENESS
 Total Connections: 4
 citalopram: 50.00%
 phenelzine: 50.00%

MICRORNAS IN CARDIOMYOCYTE HYPERTROPHY
 Total Connections: 4
 citalopram: 50.00%
 phenelzine: 50.00%

MITOCHONDRIAL GENE EXPRESSION
 Total Connections: 4
 citalopram: 50.00%
 phenelzine: 50.00%

MULTI-DRUG RESISTANCE FACTORS
 Total Connections: 4
 citalopram: 50.00%
 phenelzine: 50.00%

MYD88 CASCADE INITIATED ON PLASMA MEMBRANE
 Total Connections: 4
 citalopram: 50.00%
 phenelzine: 50.00%

MYD88 DEPENDENT CASCADE INITIATED ON ENDOSOME
 Total Connections: 4
 citalopram: 50.00%
 phenelzine: 50.00%

MYD88-INDEPENDENT TLR4 CASCADE
 Total Connections: 4
 citalopram: 50.00%
 phenelzine: 50.00%

MYD88:MAL CASCADE INITIATED ON PLASMA MEMBRANE
 Total Connections: 4
 citalopram: 50.00%
 phenelzine: 50.00%

NEURAL CREST DIFFERENTIATION
 Total Connections: 4
 citalopram: 50.00%
 phenelzine: 50.00%

NFAT AND HYPERTROPHY OF THE HEART
 Total Connections: 4
 citalopram: 50.00%
 phenelzine: 50.00%

NIFEDIPINE ACTIVITY
 Total Connections: 4
 citalopram: 50.00%
 phenelzine: 50.00%

NOTCH SIGNALING PATHWAY
 Total Connections: 4
 citalopram: 50.00%
 phenelzine: 50.00%

P73 TRANSCRIPTION FACTOR NETWORK
 Total Connections: 4
 citalopram: 50.00%
 phenelzine: 50.00%

PI3K-AKT-MTOR - VITD3 SIGNALLING
 Total Connections: 4
 citalopram: 50.00%
 phenelzine: 50.00%

PREDNISONE ACTION PATHWAY
 Total Connections: 4
 citalopram: 50.00%
 phenelzine: 50.00%

PREDNISONE METABOLISM PATHWAY
 Total Connections: 4
 citalopram: 50.00%
 phenelzine: 50.00%

PRESENILIN ACTION IN NOTCH AND WNT SIGNALING
 Total Connections: 4
 citalopram: 50.00%
 phenelzine: 50.00%

PROLACTIN SIGNALING PATHWAY
 Total Connections: 4
 citalopram: 50.00%
 phenelzine: 50.00%

REGULATION OF RUNX2 EXPRESSION AND ACTIVITY
 Total Connections: 4
 citalopram: 50.00%
 phenelzine: 50.00%

REPRESSION OF PAIN SENSATION BY THE TRANSCRIPTIONAL REGULATOR DREAM
 Total Connections: 4
 citalopram: 50.00%
 phenelzine: 50.00%

SIGNALING EVENTS REGULATED BY RET TYROSINE KINASE
 Total Connections: 4
 citalopram: 50.00%
 phenelzine: 50.00%

STATIN PATHWAY, PHARMACODYNAMICS
 Total Connections: 4
 citalopram: 50.00%
 phenelzine: 50.00%

TENIPOSIDE ACTION PATHWAY
 Total Connections: 4
 citalopram: 50.00%
 phenelzine: 50.00%

TENIPOSIDE METABOLISM PATHWAY
 Total Connections: 4
 citalopram: 50.00%
 phenelzine: 50.00%

THEOPHYLLINE PATHWAY, PHARMACOKINETICS
 Total Connections: 4
 citalopram: 50.00%
 phenelzine: 50.00%

TOLL LIKE RECEPTOR 10 (TLR10) CASCADE
 Total Connections: 4
 citalopram: 50.00%
 phenelzine: 50.00%

TOLL LIKE RECEPTOR 2 (TLR2) CASCADE
 Total Connections: 4
 citalopram: 50.00%
 phenelzine: 50.00%

TOLL LIKE RECEPTOR 3 (TLR3) CASCADE
 Total Connections: 4
 citalopram: 50.00%
 phenelzine: 50.00%

TOLL LIKE RECEPTOR 4 (TLR4) CASCADE
 Total Connections: 4
 citalopram: 50.00%
 phenelzine: 50.00%

TOLL LIKE RECEPTOR 5 (TLR5) CASCADE
 Total Connections: 4
 citalopram: 50.00%
 phenelzine: 50.00%

TOLL LIKE RECEPTOR 7/8 (TLR7/8) CASCADE
 Total Connections: 4
 citalopram: 50.00%
 phenelzine: 50.00%

TOLL LIKE RECEPTOR 9 (TLR9) CASCADE
 Total Connections: 4
 citalopram: 50.00%
 phenelzine: 50.00%

TOLL LIKE RECEPTOR TLR1:TLR2 CASCADE
 Total Connections: 4
 citalopram: 50.00%
 phenelzine: 50.00%

TOLL LIKE RECEPTOR TLR6:TLR2 CASCADE
 Total Connections: 4
 citalopram: 50.00%
 phenelzine: 50.00%

TOLL-LIKE RECEPTORS CASCADES
 Total Connections: 4
 citalopram: 50.00%
 phenelzine: 50.00%

TRAF6 MEDIATED INDUCTION OF NFKB AND MAP KINASES UPON TLR7/8 OR 9 ACTIVATION
 Total Connections: 4
 citalopram: 50.00%
 phenelzine: 50.00%

TRIF(TICAM1)-MEDIATED TLR4 SIGNALING
 Total Connections: 4
 citalopram: 50.00%
 phenelzine: 50.00%

TWEAK
 Total Connections: 4
 citalopram: 50.00%
 phenelzine: 50.00%

UROKINASE-TYPE PLASMINOGEN ACTIVATOR (UPA) AND UPAR-MEDIATED SIGNALING
 Total Connections: 4
 citalopram: 50.00%
 phenelzine: 50.00%

VALIDATED TARGETS OF C-MYC TRANSCRIPTIONAL REPRESSION
 Total Connections: 4
 citalopram: 50.00%
 phenelzine: 50.00%

VINCRISTINE ACTION PATHWAY
 Total Connections: 4
 citalopram: 50.00%
 phenelzine: 50.00%

VINDESINE ACTION PATHWAY
 Total Connections: 4
 citalopram: 50.00%
 phenelzine: 50.00%

VITAMIN B12 METABOLISM
 Total Connections: 4
 citalopram: 50.00%
 phenelzine: 50.00%

WHITE FAT CELL DIFFERENTIATION
 Total Connections: 4
 citalopram: 50.00%
 phenelzine: 50.00%

WNT SIGNALING PATHWAY AND PLURIPOTENCY
 Total Connections: 4
 citalopram: 50.00%
 phenelzine: 50.00%
