# Supplementary material for: DRUGPATH: The Drug Gene Pathway Meta-Database
Source: Int J Mol Sci. 2020 Apr 30;21(9):3171. doi: 10.3390/ijms21093171 (PMC7246871; doi:10.3390/ijms21093171)
Supplement: Supplementary file 1 [file ijms-21-03171-s001.zip › Supplementary_File_2.txt]

SLC6A4
 Total Connections: 3844
 citalopram: 50.00%
 phenelzine: 50.00%

SLC6A3
 Total Connections: 2637
 citalopram: 33.33%
 phenelzine: 66.67%

SLC6A2
 Total Connections: 2604
 citalopram: 33.33%
 phenelzine: 66.67%

CYP3A4
 Total Connections: 1772
 citalopram: 50.00%
 phenelzine: 50.00%

CYP2C19
 Total Connections: 1144
 citalopram: 50.00%
 phenelzine: 50.00%

ABCB1
 Total Connections: 796
 citalopram: 50.00%
 phenelzine: 50.00%
