# Supplementary material for: DRUGPATH: The Drug Gene Pathway Meta-Database
Source: Int J Mol Sci. 2020 Apr 30;21(9):3171. doi: 10.3390/ijms21093171 (PMC7246871; doi:10.3390/ijms21093171)
Supplement: Supplementary file 1 [file ijms-21-03171-s001.zip › Supplementary_File_3.txt]

IMMUNE SYSTEM
 Total Connections: 729
 enbrel: 96.30%
 mifepristone: 3.70%

GENE EXPRESSION (TRANSCRIPTION)
 Total Connections: 676
 enbrel: 23.08%
 mifepristone: 76.92%

GENERIC TRANSCRIPTION PATHWAY
 Total Connections: 676
 enbrel: 23.08%
 mifepristone: 76.92%

RNA POLYMERASE II TRANSCRIPTION
 Total Connections: 676
 enbrel: 23.08%
 mifepristone: 76.92%

SIGNAL TRANSDUCTION
 Total Connections: 529
 enbrel: 43.48%
 mifepristone: 56.52%

NUCLEAR RECEPTORS META-PATHWAY
 Total Connections: 289
 enbrel: 17.65%
 mifepristone: 82.35%

INNATE IMMUNE SYSTEM
 Total Connections: 169
 enbrel: 92.31%
 mifepristone: 7.69%

ALLOGRAFT REJECTION
 Total Connections: 144
 enbrel: 91.67%
 mifepristone: 8.33%

VITAMIN D RECEPTOR PATHWAY
 Total Connections: 100
 enbrel: 40.00%
 mifepristone: 60.00%

ADIPOGENESIS
 Total Connections: 64
 enbrel: 25.00%
 mifepristone: 75.00%

RXR AND RAR HETERODIMERIZATION WITH OTHER NUCLEAR RECEPTOR
 Total Connections: 64
 enbrel: 25.00%
 mifepristone: 75.00%

SUDDEN INFANT DEATH SYNDROME (SIDS) SUSCEPTIBILITY PATHWAYS
 Total Connections: 64
 enbrel: 25.00%
 mifepristone: 75.00%

CALCINEURIN-REGULATED NFAT-DEPENDENT TRANSCRIPTION IN LYMPHOCYTES
 Total Connections: 49
 enbrel: 85.71%
 mifepristone: 14.29%

CELLULAR ROLES OF ANTHRAX TOXIN
 Total Connections: 36
 enbrel: 33.33%
 mifepristone: 66.67%

COMPLEMENT CASCADE
 Total Connections: 36
 enbrel: 83.33%
 mifepristone: 16.67%

GPCR DOWNSTREAM SIGNALLING
 Total Connections: 36
 enbrel: 83.33%
 mifepristone: 16.67%

IL2
 Total Connections: 36
 enbrel: 66.67%
 mifepristone: 33.33%

INTERLEUKIN-4 AND 13 SIGNALING
 Total Connections: 36
 enbrel: 50.00%
 mifepristone: 50.00%

NEUTROPHIL DEGRANULATION
 Total Connections: 36
 enbrel: 83.33%
 mifepristone: 16.67%

REGULATION OF COMPLEMENT CASCADE
 Total Connections: 36
 enbrel: 83.33%
 mifepristone: 16.67%

SIGNALING BY GPCR
 Total Connections: 36
 enbrel: 83.33%
 mifepristone: 16.67%

TNFALPHA
 Total Connections: 36
 enbrel: 83.33%
 mifepristone: 16.67%

TRANSCRIPTION FACTOR REGULATION IN ADIPOGENESIS
 Total Connections: 36
 enbrel: 33.33%
 mifepristone: 66.67%

TRANSCRIPTIONAL REGULATION BY RUNX1
 Total Connections: 36
 enbrel: 83.33%
 mifepristone: 16.67%

VISCERAL FAT DEPOSITS AND THE METABOLIC SYNDROME
 Total Connections: 36
 enbrel: 33.33%
 mifepristone: 66.67%

AP-1 TRANSCRIPTION FACTOR NETWORK
 Total Connections: 25
 enbrel: 20.00%
 mifepristone: 80.00%

METABOLISM OF PROTEINS
 Total Connections: 25
 enbrel: 20.00%
 mifepristone: 80.00%

REGULATION OF ANDROGEN RECEPTOR ACTIVITY
 Total Connections: 25
 enbrel: 20.00%
 mifepristone: 80.00%

ARYL HYDROCARBON RECEPTOR
 Total Connections: 16
 enbrel: 50.00%
 mifepristone: 50.00%

ARYL HYDROCARBON RECEPTOR PATHWAY
 Total Connections: 16
 enbrel: 75.00%
 mifepristone: 25.00%

DEVELOPMENTAL BIOLOGY
 Total Connections: 16
 enbrel: 50.00%
 mifepristone: 50.00%

FOCAL ADHESION-PI3K-AKT-MTOR-SIGNALING PATHWAY
 Total Connections: 16
 enbrel: 75.00%
 mifepristone: 25.00%

HUMAN COMPLEMENT SYSTEM
 Total Connections: 16
 enbrel: 75.00%
 mifepristone: 25.00%

INTRACELLULAR SIGNALING BY SECOND MESSENGERS
 Total Connections: 16
 enbrel: 25.00%
 mifepristone: 75.00%

NFKB ACTIVATION BY NONTYPEABLE HEMOPHILUS INFLUENZAE
 Total Connections: 16
 enbrel: 50.00%
 mifepristone: 50.00%

PIP3 ACTIVATES AKT SIGNALING
 Total Connections: 16
 enbrel: 25.00%
 mifepristone: 75.00%

POST-TRANSLATIONAL PROTEIN MODIFICATION
 Total Connections: 16
 enbrel: 25.00%
 mifepristone: 75.00%

T-CELL ANTIGEN RECEPTOR (TCR) SIGNALING PATHWAY
 Total Connections: 16
 enbrel: 75.00%
 mifepristone: 25.00%

CONSTITUTIVE SIGNALING BY ABERRANT PI3K IN CANCER
 Total Connections: 9
 enbrel: 33.33%
 mifepristone: 66.67%

DEVELOPMENT AND HETEROGENEITY OF THE ILC FAMILY
 Total Connections: 9
 enbrel: 66.67%
 mifepristone: 33.33%

DISEASE
 Total Connections: 9
 enbrel: 33.33%
 mifepristone: 66.67%

DISEASES OF SIGNAL TRANSDUCTION
 Total Connections: 9
 enbrel: 33.33%
 mifepristone: 66.67%

G ALPHA (I) SIGNALLING EVENTS
 Total Connections: 9
 enbrel: 66.67%
 mifepristone: 33.33%

GASTRIN
 Total Connections: 9
 enbrel: 66.67%
 mifepristone: 33.33%

GLUCOCORTICOID RECEPTOR REGULATORY NETWORK
 Total Connections: 9
 enbrel: 33.33%
 mifepristone: 66.67%

IL4-MEDIATED SIGNALING EVENTS
 Total Connections: 9
 enbrel: 66.67%
 mifepristone: 33.33%

MECHANISM OF GENE REGULATION BY PEROXISOME PROLIFERATORS VIA PPARA
 Total Connections: 9
 enbrel: 66.67%
 mifepristone: 33.33%

NEGATIVE REGULATION OF THE PI3K/AKT NETWORK
 Total Connections: 9
 enbrel: 33.33%
 mifepristone: 66.67%

PI3K/AKT SIGNALING IN CANCER
 Total Connections: 9
 enbrel: 33.33%
 mifepristone: 66.67%

PI5P, PP2A AND IER3 REGULATE PI3K/AKT SIGNALING
 Total Connections: 9
 enbrel: 33.33%
 mifepristone: 66.67%

PROTEIN ALKYLATION LEADING TO LIVER FIBROSIS
 Total Connections: 9
 enbrel: 66.67%
 mifepristone: 33.33%

SIGNALING EVENTS MEDIATED BY HDAC CLASS I
 Total Connections: 9
 enbrel: 66.67%
 mifepristone: 33.33%

CLASS A/1 (RHODOPSIN-LIKE RECEPTORS)
 Total Connections: 4
 enbrel: 50.00%
 mifepristone: 50.00%

DIRECT P53 EFFECTORS
 Total Connections: 4
 enbrel: 50.00%
 mifepristone: 50.00%

GHRELIN
 Total Connections: 4
 enbrel: 50.00%
 mifepristone: 50.00%

GPCR LIGAND BINDING
 Total Connections: 4
 enbrel: 50.00%
 mifepristone: 50.00%

IL6
 Total Connections: 4
 enbrel: 50.00%
 mifepristone: 50.00%

LEPTIN SIGNALING PATHWAY
 Total Connections: 4
 enbrel: 50.00%
 mifepristone: 50.00%

PEPTIDE LIGAND-BINDING RECEPTORS
 Total Connections: 4
 enbrel: 50.00%
 mifepristone: 50.00%

REGULATION OF TELOMERASE
 Total Connections: 4
 enbrel: 50.00%
 mifepristone: 50.00%

SIGNALING BY RHO GTPASES
 Total Connections: 4
 enbrel: 50.00%
 mifepristone: 50.00%
